# Supplementary material for: Installing a Ketocarotenoid Branch in Phaeodactylum tricornutum via Functional Activation of Chlamydomonas reinhardtii β-Carotene Ketolase
Source: Mar Drugs. 2025 Dec 8;23(12):470. doi: 10.3390/md23120470 (PMC12735154; doi:10.3390/md23120470)
Supplement: Supplementary file 1 [file marinedrugs-23-00470-s001.zip]

Archive with 1 entries (1 files):
- marinedrugs-4027008-supplementary.pdf
